# Supplementary material for: High-efficiency base editing in the retina in primates and human tissues
Source: Nat Med. 2025 Jan 8;31(2):490–501. doi: 10.1038/s41591-024-03422-8 (PMC11835749; doi:10.1038/s41591-024-03422-8)
Supplement: Supplementary file 3 — Supplementary Table 1. gRNA sequences. Supplementary Table 2. Details of statistical tests. Supplementary Table 3. Testing different ABE versions on HEK293T cells carrying the p.Gly1961Glu mutation. Supplementary Table 4. Detailed mouse study results. Supplementary Table 5. Detailed NHP study results. Supplementary Table 6. List of reagents and antibodies, and biological samples. Supplementary Table 7. Sequences of primers. Supplementary Table 8. Sequences of amplicons. [file 41591_2024_3422_MOESM3_ESM.xlsx]

## Sheet: Supplemental Table S1
Supplemental Table S1. guide RNA sequences.
gRNA	ID	sequence		model system
wt-gRNA	TSBTx004	GTGTCGGAGTTCGCCCTGGAG		human iPS cell-RPE cells (ABCA41961G/G), human retinal explant (ABCA41961G/G), human RPE/choroid explant (ABCA41961G/G), macaque eye (ABCA41961G/G)
STGD-gRNA	TSBTx012	GTGTCGAAGTTCGCCCTGGAG		HEK293T cells (lenti-ABCA41961E), human retinal organoid (ABCA41961E/E), mouse eye (Abca4hu1961E/ms1961G(KO))
ms-gRNA	TSBTx2861	GTGTTGGAGTTCGACCTGGAG		mouse eye (Abca4ms1961G/G)

## Sheet: Supplemental Table S2
Supplemental Table S2. Details of statistical tests.
row	figure	model system		statistical test
A	1D	HEK293T cells (lenti-ABCA41961E)	gDNA	3-way mixed-effect ANOVA and Dunnett’s correction test compared to unsplit ABE7.10, A7 vs. A8 editing: P = 5.78e-08; split vs. unsplit constructs: 310: P = 1.00, 313: P = 0.078, 456: P < 0.001, 469: P = 0.449, 574: P = 0.486; correlation between A7 and A8 editing: r = 0.935
B	1E	HEK293T cells (lenti-ABCA41961E)	gDNA	3-way mixed-effect ANOVA and Dunnett’s correction test compared to ABE7.10-d, A7 vs. A8 editing: P = 6.66e-11; ABE versions vs. ABE7.10-d: ABE7.10-m: P = 0.011, ABE8.4-d: P = 0.002, for all other ABE versions: P < 0.001; correlation between A7 and A8 editing: r = 0.868
C	2B	human retinal organoid (ABCA41961E/E)	gDNA	3-way mixed-effect ANOVA and Dunnett’s correction test compared to split-Cfa intein and 2x bpNLS, A7 vs. A8 editing: P = 3.88e-4; split-Cfa intein and 2x bpNLS vs. other versions: split-Cfa intein and 4x bpNLS: P = 1.7e-4, split-Npu intein and 2x bpNLS: P = 0.998, split-Npu intein and 4x bpNLS: P = 0.997; correlation between A7 and A8 editing: r = 0.968
D	2C	human retinal organoid (ABCA41961E/E)	gDNA	3-way mixed-effect ANOVA and Dunnett’s correction test compared to rbGlob polyA, A7 vs. A8 editing: P = 6.96e-11; rbGlob polyA vs. 3 ́UTR variants: W3 rbGlob polyA: P = 0.609, bGH polyA: P < 0.001, W3 bGH polyA: P = 0.834, truncSV40 polyA: P = 0.001, late SV40 polyA: P = 0.282, W3-late SV40 polyA: P = 0.008; correlation between A7 and A8 editing: r = 0.978
E	3C	mouse retina (Abca4hu1961E/ms1961G(KO))	gDNA	2-way mixed-effect ANCOVA test with time as continous variable, A7 vs. A8 editing: P = 1.22e-06; time: P = 0.928; correlation between A7 and A8 editing: r = 0.996
F	3C	mouse retina (Abca4hu1961E/ms1961G(KO))	Abca4 mRNA	2-way mixed-effect ANCOVA test with time as continous variable, A7 vs. A8 editing: P = 2.2e-07; time: P = 0.910; correlation between A7 and A8 editing: r = 0.996
G	3C	mouse RPE/choroid/sclera (Abca4hu1961E/ms1961G(KO))	gDNA	2-way mixed-effect ANCOVA test with time as continous variable, A7 vs. A8 editing: P = 0.528; time: P = 0.163; correlation between A7 and A8 editing: r = 0.995
H	3C	mouse RPE/choroid/sclera (Abca4hu1961E/ms1961G(KO))	Abca4 mRNA	2-way mixed-effect ANCOVA test with time as continous variable, A7 vs. A8 editing: P = 9.87e-06; time: P = 0.809; correlation between A7 and A8 editing: r = 0.986
I	3D	mouse retina	gDNA	t-test, Abca4ms1961G/G and Abca4hu1961E/ms1961G(KO) mice, P = 0.726
J	3D	mouse retina	Abca4 mRNA	t-test, Abca4ms1961G/G and Abca4hu1961E/ms1961G(KO) mice, P = 0.675
K	3D	mouse RPE/choroid/sclera	gDNA	t-test, Abca4ms1961G/G and Abca4hu1961E/ms1961G(KO) mice, P = 0.251
L	3D	mouse RPE/choroid/sclera	Abca4 mRNA	t-test, Abca4ms1961G/G and Abca4hu1961E/ms1961G(KO) mice, P = 0.697
M	4E	macaque retina	gDNA	1-way ANOVA and Tukey’s correction test, low dose vs. mid dose: P = 0.011, low dose vs. high dose: P = 0.360, mid dose vs. high dose: P = 0.083
N	4E	macaque retina	ABCA4 mRNA	1-way ANOVA and Tukey’s correction test, low dose vs. mid dose: P = 0.011, low dose vs. high dose: P = 0.096, mid dose vs. high dose: P = 0.340
O	4F	macaque RPE/choroid	gDNA	1-way ANOVA and Tukey’s correction test, low dose vs. mid dose: P = 0.332, low dose vs. high dose: P = 0.819, mid dose vs. high dose: P = 0.079
P	4F	macaque RPE/choroid	ABCA4 mRNA	1-way ANOVA and Tukey’s correction test, low dose vs. mid dose: P = 0.934, low dose vs. high dose: P = 0.813, mid dose vs. high dose: P = 0.553
Q	4E	macaque retina	gDNA	1-way ANOVA and Tukey’s correction test, SABE1 vs. SABE2: P = 0.498, SABE1 vs. SABE3: P = 0.478, SABE2 vs. SABE3: P = 0.999
R	4E	macaque retina	ABCA4 mRNA	1-way ANOVA and Tukey’s correction test, SABE1 vs. SABE2: P = 0.675, SABE1 vs. SABE3: P = 0.782, SABE2 vs. SABE3: P = 0.980
S	4F	macaque RPE/choroid	gDNA	1-way ANOVA and Tukey’s correction test, SABE1 vs. SABE2: P = 0.629, SABE1 vs. SABE3: P = 0.999, SABE2 vs. SABE3: P = 0.607
T	4F	macaque RPE/choroid	ABCA4 mRNA	1-way ANOVA and Tukey’s correction test, SABE1 vs. SABE2: P = 0.349, SABE1 vs. SABE3: P = 0.900, SABE2 vs. SABE3: P = 0.561
U	4G	macaque retina	gDNA	paired t-test, cones vs. rods: P = 0.003
V	5D	macaque retina	gDNA	Welch t-test and Holm–Bonferroni correction test, AAV5-v2 (1 ✕ 1011 v.g.) vs. AAV5-v1 (1 ✕ 1011 v.g.): P = 0.002, AAV5-v2 (7.5 ✕ 1010 v.g.) vs. AAV5-v1 (1 ✕ 1011 v.g.): P = 0.028, AAV5-v2 (4 ✕ 1010 v.g.) vs AAV5-v1 (1 ✕ 1011 v.g.): P = 0.371, AAV5-v2 (1 ✕ 1011 v.g.) vs. AAV5-v2 (7.5 ✕ 1010 v.g.): P = 0.371, AAV5-v2 (1 ✕ 1011 v.g.) vs. AAV5-v2 (4 ✕ 1010 v.g.): P = 0.871, AAV5-v2 (7.5 ✕ 1010 v.g.) …
				Welch t-test, AAV9-PHP.eB (3 ✕ 1011 v.g.) vs. AAV5-v1 (3 ✕ 1011 v.g.): P = 0.012
W	5D	macaque retina	ABCA4 mRNA	Welch t-test and Holm–Bonferroni correction test, AAV5-v2 (1 ✕ 1011 v.g.) vs. AAV5-v1 (1 ✕ 1011 v.g.): P = 0.253, AAV5-v2 (7.5 ✕ 1010 v.g.) vs. AAV5-v1 (1 ✕ 1011 v.g.): P = 0.085, AAV5-v2 (4 ✕ 1010 v.g.) vs AAV5-v1 (1 ✕ 1011 v.g.): P = 0.338, AAV5-v2 (1 ✕ 1011 v.g.) vs. AAV5-v2 (7.5 ✕ 1010 v.g.): P = 0.574, AAV5-v2 (1 ✕ 1011 v.g.) vs. AAV5-v2 (4 ✕ 1010 v.g.): P = 0.888, AAV5-v2 (7.5 ✕ 1010 v.g.) …
				Welch t-test, AAV9-PHP.eB (3 ✕ 1011 v.g.) vs. AAV5-v1 (3 ✕ 1011 v.g.): P = 0.0004
X	5E	macaque RPE/choroid	gDNA	Welch t-test and Holm–Bonferroni correction test, AAV5-v2 (1 ✕ 1011 v.g.) vs. AAV5-v1 (1 ✕ 1011 v.g.): P = 1.00, AAV5-v2 (7.5 ✕ 1010 v.g.) vs. AAV5-v1 (1 ✕ 1011 v.g.): P = 0.69, AAV5-v2 (4 ✕ 1010 v.g.) vs AAV5-v1 (1 ✕ 1011 v.g.): P = 1.00, AAV5-v2 (1 ✕ 1011 v.g.) vs. AAV5-v2 (7.5 ✕ 1010 v.g.): P = 1.00, AAV5-v2 (1 ✕ 1011 v.g.) vs. AAV5-v2 (4 ✕ 1010 v.g.): P = 1.00, AAV5-v2 (7.5 ✕ 1010 v.g.) vs. A…
				Welch t-test, AAV9-PHP.eB (3 ✕ 1011 v.g.) vs. AAV5-v1 (3 ✕ 1011 v.g.): P = 0.327
Y	5E	macaque RPE/choroid	ABCA4 mRNA	Welch t-test and Holm–Bonferroni correction test, AAV5-v2 (1 ✕ 1011 v.g.) vs. AAV5-v1 (1 ✕ 1011 v.g.): P = 0.29, AAV5-v2 (7.5 ✕ 1010 v.g.) vs. AAV5-v1 (1 ✕ 1011 v.g.): P = 0.29, AAV5-v2 (4 ✕ 1010 v.g.) vs AAV5-v1 (1 ✕ 1011 v.g.): P = 1.00, AAV5-v2 (1 ✕ 1011 v.g.) vs. AAV5-v2 (7.5 ✕ 1010 v.g.): P = 1.00, AAV5-v2 (1 ✕ 1011 v.g.) vs. AAV5-v2 (4 ✕ 1010 v.g.): P = 1.00, AAV5-v2 (7.5 ✕ 1010 v.g.) vs. A…
				Welch t-test, AAV9-PHP.eB (3 ✕ 1011 v.g.) vs. AAV5-v1 (3 ✕ 1011 v.g.): P = 0.200
Z	5F	macaque retina	gDNA - cones	Welch t-test and Holm–Bonferroni correction test, AAV5-v2 (1 ✕ 1011 v.g.) vs. AAV5-v1 (1 ✕ 1011 v.g.): P = 0.741, AAV5-v2 (7.5 ✕ 1010 v.g.) vs. AAV5-v1 (1 ✕ 1011 v.g.): P = 0.094, AAV5-v2 (4 ✕ 1010 v.g.) vs AAV5-v1 (1 ✕ 1011 v.g.): P = 0.395, AAV5-v2 (1 ✕ 1011 v.g.) vs. AAV5-v2 (7.5 ✕ 1010 v.g.): P = 0.920, AAV5-v2 (1 ✕ 1011 v.g.) vs. AAV5-v2 (4 ✕ 1010 v.g.): P = 0.920, AAV5-v2 (7.5 ✕ 1010 v.g.) …
				Welch t-test, AAV9-PHP.eB (3 ✕ 1011 v.g.) vs. AAV5-v1 (3 ✕ 1011 v.g.): P = 0.005
			gDNA - rods	Welch t-test and Holm–Bonferroni correction test, AAV5-v2 (1 ✕ 1011 v.g.) vs. AAV5-v1 (1 ✕ 1011 v.g.): P = 1.00, AAV5-v2 (7.5 ✕ 1010 v.g.) vs. AAV5-v1 (1 ✕ 1011 v.g.): P = 0.11, AAV5-v2 (4 ✕ 1010 v.g.) vs AAV5-v1 (1 ✕ 1011 v.g.): P = 0.310, AAV5-v2 (1 ✕ 1011 v.g.) vs. AAV5-v2 (7.5 ✕ 1010 v.g.): P = 0.760, AAV5-v2 (1 ✕ 1011 v.g.) vs. AAV5-v2 (4 ✕ 1010 v.g.): P = 1.00, AAV5-v2 (7.5 ✕ 1010 v.g.) vs.…
				Welch t-test, AAV9-PHP.eB (3 ✕ 1011 v.g.) vs. AAV5-v1 (3 ✕ 1011 v.g.): P = 0.002
AA	Extended Data 2B	HEK293T cells (lenti-ABCA41961E)	gDNA	3-way mixed-effect ANOVA and Tukey’s correction test, variable 1: genomic site, variable 2: gRNA version, A7 vs. A8 editing: P = 0.750; gRNA 20 nt vs. gRNA 19 nt: P <1e-04, gRNA 21 nt vs. gRNA 19 nt: P = 0.011, gRNA 21 nt vs. gRNA 20 nt: P <1e-04
AB	Extended Data 5E	human iPS cell-RPE cells (ABCA41961G/E)	ceramide	t-test, un-fed vs. POS-fed: P = 0.367
AC	Extended Data 5G	patient iPS cell-RPE cells	ceramide	3-way mixed-effect ANOVA with interaction, variable 1: POS-feeding, variable 2: genotype, interaction: P = 0.170
AD	Extended Data 5H	patient iPS cell-RPE cells	filipin	3-way mixed-effect ANOVA with interaction, variable 1: POS-feeding, variable 2: genotype, interaction: P = 0.381
AE	Extended Data 5I	patient iPS cell-RPE cells	lipid count	3-way mixed-effect ANOVA with interaction and log-transformed data, variable 1: POS-feeding, variable 2: genotype, interaction: P = 0.0296
AF	Extended Data 6D	mouse eye	A2E untargeted	2-way ANOVA with interaction, variable 1: age, variable 2: genotype, P = 0.114
AG	Extended Data 6D	mouse eye	A2E targeted	2-way ANOVA with interaction, variable 1: age, variable 2: genotype, P = 0.021
AH	Extended Data 6D	mouse eye	A2GPE	2-way ANOVA with interaction, variable 1: age, variable 2: genotype, P = 0.016
AI	Extended Data 6D	mouse eye	atRAL	2-way ANOVA with interaction, variable 1: age, variable 2: genotype, P = 0.146
AJ	Extended Data 6D	mouse eye	dimeric atRAL	2-way ANOVA with interaction, variable 1: age, variable 2: genotype, P = 0.002
AK	Extended Data 6D	mouse eye	atROL	2-way ANOVA with interaction, variable 1: age, variable 2: genotype, P = 0.056
AL	Extended Data 7A	human retinal organoid (ABCA41961G/G)	gDNA	1-way ANOVA and Tukey’s correction test, CBA vs. CMV: P = 0.629 , ProA7 vs. CMV: P = 0.020 , hGRK1 vs. CMV: P = 0.013 , ProA7 vs. CBA: P = 0.111, hGRK1 vs. CBA: P = 0.070, hGRK1 vs. ProA7: P = 0.987

## Sheet: Supplemental Table S3
Supplemental Table S3. Testing different ABE versions on HEK293T cells carrying the G1961E mutation.
ABE version	% A7 conversion - HEK293T cells					% A8 conversion - HEK293T cells
	replicate 1	replicate 2	replicate 3	mean	standard deviation	replicate 1	replicate 2	replicate 3	mean	standard deviation
ABE7.10-m	18.5569	18.5867	18.0489	18.3975	0.302257	21.0014	21.1806	20.6793	20.9538	0.254038
ABE8.1-m	28.1372	27.7718	26.5577	27.4889	0.826839	29.7977	29.2485	28.3743	29.1402	0.71785
ABE8.2-m	32.7519	33.5375	31.4034	32.5643	1.07935	34.6959	35.2255	33.2808	34.4007	1.0054
ABE8.3-m	29.0159	29.1827	26.1388	28.1125	1.71128	32.6468	32.5296	29.6168	31.5978	1.71653
ABE8.4-m	28.7627	25.318	24.2115	26.0974	2.37359	28.4231	25.0703	23.6767	25.7234	2.43964
ABE8.5-m	33.8997	33.1635	31.8669	32.9767	1.02916	35.6748	34.8799	33.3135	34.6227	1.20146
ABE8.6-m	26.2892	26.6487	25.5098	26.1492	0.582193	28.5866	28.9803	27.6997	28.4222	0.655922
ABE8.7-m	34.1733	34.6717	33.0388	33.9612	0.836805	36.4705	36.5546	35.0315	36.0189	0.856146
ABE8.8-m	32.1858	28.4455	32.004	30.8784	2.10894	32.2879	28.7137	32.0255	31.009	1.99215
ABE8.9-m	35.9972	36.4557	35.4661	35.973	0.495262	36.9619	37.4833	36.2491	36.8981	0.619612
ABE8.10-m	27.8599	30.1587	29.1678	29.0622	1.15303	29.4792	28.4946	30.8633	29.6124	1.18991
ABE8.11-m	26.374	26.7379	26.7375	26.6164	0.209986	27.363	27.6121	27.8019	27.5923	0.220113
ABE8.12-m	28.1165	26.9392	29.6591	28.2382	1.36403	30.014	28.7025	31.5401	30.0855	1.4202
ABE8.13-m	29.5491	30.5177	30.6706	30.2458	0.608204	28.8073	29.6121	29.884	29.4345	0.559883
ABE8.14-m	29.4066	32.1405	30.2426	30.5966	1.40091	29.9179	32.7281	30.8702	31.1721	1.42922
ABE8.15-m	27.9691	31.6832	28.2669	29.3064	2.06373	29.5357	31.3131	29.6575	30.1688	0.992907
ABE8.16-m	29.0939	23.6621	32.0589	28.2716	4.25834	29.8874	24.8833	32.7975	29.1894	4.00299
ABE8.17-m	27.043	27.9075	32.0588	29.0031	2.6814	28.0823	28.9701	33.416	30.1561	2.85781
ABE8.18-m	31.4622	36.3358	35.8668	34.555	2.68862	31.499	36.3719	35.8157	34.5622	2.66737
ABE8.19-m	29.4471	31.2925	29.1573	29.9656	1.15821	29.8441	28.4768	29.5035	29.2748	0.711731
ABE8.20-m	27.7067	27.081	25.7386	26.8421	1.00558	27.5198	26.8956	25.6503	26.6885	0.951772
ABE 7.10-d	12.8468	14.5496	13.8121	13.7362	0.853909	13.2677	15.1036	14.2561	14.2091	0.918857
ABE8.1-d	21.7857	22.5166	24.2381	22.8468	1.25911	21.4318	21.9759	23.1461	22.1846	0.87601
ABE8.2-d	30.5456	31.8116	32.6095	31.6556	1.04077	31.4104	32.5238	33.3389	32.4244	0.968099
ABE8.3-d	25.1412	22.4202	22.3949	23.3188	1.5783	25.8467	23.0329	22.945	23.9415	1.65049
ABE8.4-d	20.308	19.6752	20.2454	20.0762	0.348679	20.6344	20.2432	20.7993	20.559	0.285607
ABE8.5-d	33.6299	30.1111	34.0904	32.6105	2.17672	34.8223	31.2262	35.1865	33.745	2.18895
ABE8.6-d	22.7242	22.7083	23.4181	22.9502	0.405279	23.1515	23.048	23.5503	23.25	0.265225
ABE8.7-d	29.142	29.6516	30.6281	29.8072	0.755175	29.0623	29.2181	30.6611	29.6472	0.881495
ABE8.8-d	20.6722	22.8406	21.5295	21.6808	1.09207	20.9777	23.3243	21.7309	22.011	1.19811
ABE8.9-d	27.6314	28.2513	31.0124	28.965	1.79994	27.9511	28.7321	31.2439	29.309	1.72054
ABE8.10-d	33.1417	35.2661	35.9789	34.7956	1.47595	33.4369	35.327	36.0347	34.9329	1.34302
ABE8.11-d	26.7965	25.6983	24.8579	25.7842	0.972158	26.1302	25.5682	24.0545	25.251	1.07359
ABE8.12-d	25.191	25.8549	24.7666	25.2708	0.54855	24.4072	25.1699	24.1227	24.5666	0.541494
ABE8.13-d	24.5939	27.7778	25.5546	25.9754	1.63312	24.5267	28.0488	25.4234	25.9996	1.83039
ABE8.14-d	31.3818	21.519	31.2894	28.0634	5.66781	31.9805	20.2532	32.1522	28.1286	6.82088
ABE8.15-d	28.6902	32.8057	31.7628	31.0862	2.13952	29.6518	33.9842	32.8021	32.146	2.23949
ABE8.16-d	29.0435	28.7528	39.6552	32.4838	6.21226	30.1581	30.1422	38.5965	32.9656	4.87649
ABE8.17-d	31.2145	32.3931	31.0811	31.5629	0.722083	31.7075	32.725	33.3333	32.5886	0.821444
ABE8.18-d	31.0784	34.3566	35.0204	33.4851	2.11054	31.2909	34.6633	35.3351	33.7631	2.16719
ABE8.19-d	28.6981	30.5904	31.1842	30.1576	1.29834	29.3047	31.2242	31.8117	30.7802	1.31116
ABE8.20-d	26.6697	26.8899	27.192	26.9172	0.262211	26.7574	27.2274	27.3845	27.1231	0.326297
ABE version	% A8 conversion - iPS cell-RPE cells
	replicate 1	replicate 2	mean
ABE 7.10-d	76.37	72.51	74.44
ABE7.10-m	59.49	63.42	61.455
ABE8.2-m	73.79	76.15	74.97
ABE8.5-m	88.29	87.85	88.07
ABE8.7-m	72.8	76.13	74.465
ABE8.8-m	83.47	84.82	84.145
ABE8.9-m	84.5	86.27	85.385

## Sheet: Supplemental Table S4
Supplemental Table S4. Detailed mouse study results.
genotype	sex	DOB	age at injection	incubation time (weeks)	eye	serotype	injected vector	gRNA ID	total dose per eye	% A7 conversion RPE/choroid/sclera		% A8 conversion RPE/choroid/sclera		% A7 conversion retina		% A8 conversion retina
										gDNA	Abca4 mRNA	gDNA	Abca4 mRNA	gDNA	Abca4 mRNA	gDNA	Abca4 mRNA
Abca4hu1961E/ms1961G(KO)	F	2022-07-03	22	2	left	AAV9-PHP.eB	SABE1	TSBTx012	3 x 1010 v.g.	2.82	54.65	3.07	61.08	2.49	9.51	2.91	10.4
				2	right	AAV9-PHP.eB	SABE1	TSBTx012	3 x 1010 v.g.	3.94	84.94	3.96	86.92	36.93	61.4	40.98	66.59
Abca4hu1961E/ms1961G(KO)	F	2022-07-03	22	2	left	AAV9-PHP.eB	SABE1	TSBTx012	3 x 1010 v.g.	4.21	85.85	4.23	92.11	26.37	45.9	29.54	49.88
				2	right	AAV9-PHP.eB	SABE1	TSBTx012	3 x 1010 v.g.	1.3	56.74	1.34	60.68	36.2	57.75	40.39	64.43
Abca4hu1961E/ms1961G(KO)	M	2022-03-07	16	4	right	AAV9-PHP.eB	SABE1	TSBTx012	3 x 1010 v.g.	3.7	60.49	3.76	64.22	28.57	47.75	30.93	51.6
Abca4hu1961E/ms1961G(KO)	F	2022-03-07	16	4	right	AAV9-PHP.eB	SABE1	TSBTx012	3 x 1010 v.g.	5.98	91.11	6	94.78	24.09	38.6	26.1	41.85
Abca4hu1961E/ms1961G(KO)	M	2022-05-17	20	4	right	AAV9-PHP.eB	SABE1	TSBTx012	3 x 1010 v.g.	2.2	78.32	2.23	80.13	46.65	79.18	50.09	85.56
				4	left	AAV9-PHP.eB	SABE1	TSBTx012	3 x 1010 v.g.	6.01	85.59	6.15	88.83	33.97	54.05	37.49	58.69
Abca4hu1961E/ms1961G(KO)	M	2022-05-17	20	4	right	AAV9-PHP.eB	SABE1	TSBTx012	3 x 1010 v.g.	5.21	94.23	5.13	95.84	42.15	60.32	45.99	65.96
				4	left	AAV9-PHP.eB	SABE1	TSBTx012	3 x 1010 v.g.	3.38	61.29	2.36	67.73	12.21	29.97	14.43	33.61
Abca4hu1961E/ms1961G(KO)	M	2022-01-11	21	8	right	AAV9-PHP.eB	SABE1	TSBTx012	3 x 1010 v.g.	1.63	86.13	1.5	87.39	32.8	64.84	34.6	69.59
Abca4hu1961E/ms1961G(KO)	F	2022-01-11	21	8	right	AAV9-PHP.eB	SABE1	TSBTx012	3 x 1010 v.g.	1.57	61.56	1.46	61.55	14.91	42.43	15.7	43.83
Abca4hu1961E/ms1961G(KO)	M	2022-05-17	20	8	right	AAV9-PHP.eB	SABE1	TSBTx012	3 x 1010 v.g.	4.95	66.68	5.08	71.77	37.33	51.8	38.82	54.65
				8	left	AAV9-PHP.eB	SABE1	TSBTx012	3 x 1010 v.g.	7.71	77.21	8.49	85.87	6.19	10.42	7.01	12.16
Abca4hu1961E/ms1961G(KO)	M	2022-05-17	20	8	right	AAV9-PHP.eB	SABE1	TSBTx012	3 x 1010 v.g.	5.59	70.02	5.77	73.43	40.32	53.25	42.27	56.54
				8	left	AAV9-PHP.eB	SABE1	TSBTx012	3 x 1010 v.g.	17.63	59.31	18.29	61.95	35.61	42.21	37.26	44.76
Abca4ms1961G/G	M	2021-09-01	11	4	left	AAV9-PHP.eB	SABE1	TSBTx2861	3 x 1010 v.g.	/	/	5.93	83.71	/	/	32.71	78.8
				4	right	AAV9-PHP.eB	SABE1	TSBTx2861	3 x 1010 v.g.	/	/	3.81	74.61	/	/	19.51	37.91
Abca4ms1961G/G	M	2021-09-01	11	4	left	AAV9-PHP.eB	SABE1	TSBTx2861	3 x 1010 v.g.	/	/	6.23	87.44	/	/	32.84	58.54
				4	right	AAV9-PHP.eB	SABE1	TSBTx2861	3 x 1010 v.g.	/	/	6.07	94.3	/	/	40.63	70

## Sheet: Supplemental Table S5
Supplemental Table S5. Detailed NHP study results.
macaque ID	sex	origin	DOB	injection / enucleation date	injection type	age at injection	incubation time (weeks)	eye	serotype	injected vector	gRNA ID	dose per eye	% A8 conversion RPE/choroid					% A8 conversion retina							number of FACS-sorted cells		Comment
													gDNA	ABCA4 mRNA	fovea non-detached (ND) / detached (D)	fovea (gDNA)	fovea (ABCA4 mRNA)	gDNA	ABCA4 mRNA	fovea non-detached (ND) / detached (D)	fovea (gDNA)	fovea (ABCA4 mRNA)	sorted cones	sorted rods	cones	rods
CDH036	F	Mauritius	2014-08-28	2021-08-10	manual	6	27	right	AAV5-v1	SABE1	TSBTx004	5 x 1011 v.g.	3.58	70.39	D	6.81	/	6.27	14.41	D	4.38	/	11.21	9.77	336	5000
				2022-02-16				left	AAV5-v1	SABE2	TSBTx004	5 x 1011 v.g.	/	/	/	/	/	/	/	/	/	/	/	/	/	/	excluded from analysis - no bleb formation
809008	F	China	2008-10-09	2021-08-11	manual	12	15	right	AAV5-v1	SABE2	TSBTx004	5 x 1011 v.g.	2.04	84.16	D	3.44	/	1.32	28.94	D	2	/	46.54	38.77	527	4097
				2021-11-30				left	AAV5-v1	SABE3	TSBTx004	5 x 1011 v.g.	2.11	53.93	ND	/	/	1.95	19.69	ND	/	/	33.56	15.23	903	5000
70737	F	China	2014-03-02	2021-08-11	manual	7	16	right	AAV5-v1	SABE2	TSBTx004	5 x 1011 v.g.	0.64	25.37	ND	/	/	0.04	0.13	ND	/	/	0.01	0.01	25	2022
				2021-12-07				left	AAV5-v1	SABE3	TSBTx004	5 x 1011 v.g.	/	/	/	/	/	/	/	/	/	/	/	/	/	/	excluded from analysis - no bleb formation
CA467	F	Mauritius	2010-12-04	2021-08-10	manual	10	27	right	AAV5-v1	SABE1	TSBTx004	5 x 1011 v.g.	/	/	/	/	/	/	/	/	/	/	/	/	/	/	excluded from analysis - no bleb formation
				2022-02-15				left	AAV5-v1	SABE2	TSBTx004	5 x 1011 v.g.	3.45	84.32	ND	/	/	17.89	42.27	ND	/	/	67.38	51.92	299	4115
BC902D	F	Mauritius	2010-11-16	2021-08-10	manual	10	16	right	AAV5-v1	SABE1	TSBTx004	5 x 1011 v.g.	1.18	74.1	ND	/	/	12.19	28.38	ND	/	/	63.41	15.78	2157	5000
				2021-11-30				left	AAV5-v1	SABE1	TSBTx004	5 x 1011 v.g.	1.25	76.23	ND	/	/	28.17	58.76	ND	/	/	93.82	58.13	5000	5000
BZ173	F	Mauritius	2010-09-11	2021-08-11	manual	10	26	right	AAV5-v1	SABE3	TSBTx004	5 x 1011 v.g.	0.81	61.69	ND	/	/	10.37	21.83	ND	/	/	23.1	11.83	2099	5000
				2022-02-09				left	AAV5-v1	SABE3	TSBTx004	5 x 1011 v.g.	0.11	12.41	ND	/	/	7.8	21.34	ND	/	/	86.86	15.57	19	1839
BU420	F	Mauritius	2009-12-01	2022-08-18	foot pedal controlled	12	11	right	AAV5-v1	SABE1	TSBTx004	3 x 1011 v.g.	3.65	99.04	D	6.67	/	26.82	45.06	D	5.18	/	/	/	/	/
				2022-11-07				left	PHP.eB	SABE1	TSBTx004	3 x 1011 v.g.	2.22	99.83	D	1.48	/	39.65	83.41	D	20.86	/	/	/	/	/
BC108	F	Mauritius	2006-12-06	2022-08-11	foot pedal controlled	15	16	right	AAV5-v1	SABE1	TSBTx004	1 x 1011 v.g.	2.09	68.35	ND	/	/	4.83	8.88	ND	/	/	8.42	8.57	989	5000
				2022-12-07				left	AAV5-v1	SABE1	TSBTx004	3 x 1011 v.g.	2.59	76.7	ND	/	/	13.66	23.98	ND	/	/	51.12	21.16	668	5000
BE614	F	Mauritius	2007-03-30	2022-08-11	foot pedal controlled	15	17	right	AAV5-v1	SABE1	TSBTx004	1 x 1011 v.g.	2.88	80.77	ND	/	/	2.48	6.87	ND	/	/	17.92	7.44	429	4671
				2022-12-14				left	AAV5-v1	SABE1	TSBTx004	3 x 1011 v.g.	3.14	78.69	ND	/	/	10.73	26.61	ND	/	/	39.05	10.69	1711	5000
BM304	F	Mauritius	2008-07-10	2022-08-11	foot pedal controlled	14	17	right	AAV5-v1	SABE1	TSBTx004	1 x 1011 v.g.	1.26	42.52	ND	/	/	0.7	1.93	ND	/	/	3.33	3.16	590	5000
				2022-12-13				left	AAV5-v1	SABE1	TSBTx004	3 x 1011 v.g.	2.55	54.52	ND	/	/	17.65	32.41	ND	/	/	38.27	30.39	723	5000
BC661	F	Mauritius	2006-12-30	2022-08-18	foot pedal controlled	15	15	right	AAV5-v1	SABE1	TSBTx004	3 x 1011 v.g.	3.67	85.71	ND	/	/	15.64	32.42	ND	/	/	23.61	23.98	2852	5000
				2022-12-06				left	PHP.eB	SABE1	TSBTx004	3 x 1011 v.g.	6.21	88.96	D	12.5	/	43.55	82.19	D	19.31	/	71.42	76.53	889	5000
BH587	F	Mauritius	2007-11-06	2022-08-18	foot pedal controlled	14	14	right	AAV5-v1	SABE1	TSBTx004	3 x 1011 v.g.	1.66	41.3	ND	/	/	26.4	60.58	ND	/	/	48.2	51.95	1917	5000
				2022-11-29				left	PHP.eB	SABE1	TSBTx004	3 x 1011 v.g.	4.68	76.15	ND	/	/	30.87	80.5	ND	/	/	65.14	77.57	279	5000
BD815	F	Mauritius	2007-02-28	2022-10-27	foot pedal controlled	15	16	right	AAV5-v1	SABE1	TSBTx004	1 x 1011 v.g.	1.79	68.99	ND	/	/	9.17	18.82	ND	/	/	15.59	8.85	3433	5000
				2023-02-16				left	AAV5-v2	SABE1	TSBTx004	1 x 1011 v.g.	4.13	88.65	ND	/	/	20.79	37.1	ND	/	/	54.6	13.35	1701	5000
BE070	F	Mauritius	2007-02-27	2022-10-27	foot pedal controlled	15	16	right	AAV5-v1	SABE1	TSBTx004	1 x 1011 v.g.	2.05	78.99	ND	/	/	1.75	7.97	ND	/	/	5.47	2.02	930	5000
				2023-02-22				left	/	/	/	/	/	/	/	/	/	/	/	/	/	/	/	/	/	/	not part of this study
BC512	F	Mauritius	2006-12-24	2022-10-27	foot pedal controlled	15	17	right	AAV5-v2	SABE1	TSBTx004	1 x 1011 v.g.	1.52	84.48	/	/	/	20.41	47.78	/	/	/	94.56	42.15	4213	5000
				2023-02-23				left	/	/	/	/	/	/	/	/	/	/	/	/	/	/	/	/	/	/	not part of this study
BH037	F	Mauritius	2007-09-29	2023-03-30	foot pedal controlled	15	20	right	/	/	/	/	/	/	/	/	/	/	/	/	/	/	/	/	/	/	not part of this study
				2023-08-23				left	AAV5-v2	SABE1	TSBTx004	7.5 x 1010 v.g.	2.84	87.53	ND	/	/	17.85	31.79	ND	/	/	72.88	35.14	371	5000
BH093	F	Mauritius	2007-10-02	2023-03-30	foot pedal controlled	15	20	right	AAV5-v2	SABE1	TSBTx004	7.5 x 1010 v.g.	2.07	84.94	ND	/	/	37.9	84.35	ND	/	/	89.2	93.08	2351	5000
				2023-08-22				left	AAV5-v2	SABE1	TSBTx004	4 x 1010 v.g.	2.19	91.95	ND	/	/	42.65	80.2	ND	/	/	67.98	69.37	595	5000
BH095	F	Mauritius	2007-10-02	2023-03-30	foot pedal controlled	15	18	right	AAV5-v2	SABE1	TSBTx004	4 x 1010 v.g.	2.8	95.73	D	4.42	98.56	7.26	12.13	D	6.43	22.94	6.12	7.07	2390	104192
				2023-08-09				left	/	/	/	/	/	/	/	/	/	/	/	/	/	/	/	/	/	/	not part of this study
BP255	F	Mauritius	2008-12-29	2023-05-25	foot pedal controlled	14	18	right	/	/	/	/	/	/	/	/	/	/	/	/	/	/	/	/	/	/	not part of this study
				2023-10-03				left	AAV5-v2	SABE1	TSBTx004	7.5 x 1010 v.g.	5.60433	84.2302	ND	/	/	30.1382	63.5073	ND	/	/	32.7018	54.1382	256	2864
BY160	F	Mauritius	2010-05-27	2023-05-25	foot pedal controlled	12	19	right	AAV5-v2	SABE1	TSBTx004	4 x 1010 v.g.	2.51708	94.82	ND	/	/	15.8456	35.5064	ND	/	/	48.8615	47.4737	2765	5000
				2023-10-10				left	/	/	/	/	/	/	/	/	/	/	/	/	/	/	/	/	/	/	not part of this study
BO939	F	Mauritius	2008-12-18	2023-05-25	foot pedal controlled	14	18	right	AAV5-v2	SABE1	TSBTx004	7.5 x 1010 v.g.	5.7971	90.9537	D	3.51136	42.26	32.84	66.9508	D	2.07857	14.98	68.7406	62.9864	1437	5000
				2023-10-04				left	AAV5-v2	SABE1	TSBTx004	4 x 1010 v.g.	6.07681	22.4604	ND	/	/	21.9868	51.1282	ND	/	/	59.2662	54.6972	499	5000

## Sheet: Supplemental Table S6
Supplemental Table S6. List of reagents and antibodies, and biological samples.
reagent or resource	source	catalogue number
Antibodies
Rabbit polyclonal anti-ARR3; 1:1000	Sigma-Aldrich	HPA063129
Goat anti-ARR3 (Cone Arrestin); 1:200	Novus	NBP1-37003
Mouse monoclonal anti-Ceramide; 1:100	Enzo Life Sciences	ALX-804-196-T050
Rabbit monoclonal anti-CRISPR-Cas9; clone EPR18991; 1:200	Abcam	ab189380
Mouse monoclonal anti-CRISPR-Cas9, clone 4G10; 1:400	Diagenode	C15200216
Goat polyclonal anti-Nanog, 1:200	R&D systems	AF1997
Rabbit monoclonal anti-Oct4, 1:100	Abcam	Ab181557
Mouse monoclonal anti-RHO (Rhodopsin), clone 1D4, 1:500	Sigma-Aldrich	R5403
Rabbit polyclonal anti-SOX2, 1:200	Millipore	AB5603
Mouse monoclonal anti-SSEA4, 1:200	Invitrogen	414000
Rabbit polyclonal anti-ZO1, 1:400	Abcam	ab216880
Mouse monoclonal anti-ZO1, 1:100	Thermo Fisher Scientific	MA3- 39100-A488
Alexa Fluor 488 donkey anti-rabbit IgG, 1:500	Invitrogen	A21206
Alexa Fluor 488 Phalloidin, 1:200	Thermo Fisher Scientific	A12379
Alexa Fluor 488-conjugated AffiniPure F(ab')2 Fragment Donkey anti-mouse IgG, 1:500	Jackson ImmunoResearch	715-546-150
Alexa Fluor 555 donkey anti-rabbit IgG, 1:800	Thermo Fisher Scientific	A31572
Alexa Fluor 568 donkey anti-mouse IgG, 1:500	Invitrogen	A10037
Alexa Fluor 647 donkey anti-rabbit IgG, 1:500	Invitrogen	A31573
Alexa Fluor 647 donkey anti-goat IgG, 1:500	Invitrogen	A21447
Chemicals, Peptides, and Recombinant Proteins
Accutase	Thermo Fisher Scientific	00-4555-56
(+)-α-tocopherol	Sigma-Aldrich	T1539
AMPure XP	Beckman Coulter	A63881
Antigen Retrieval Buffer (100X Tris-EDTA Buffer, pH 9.0)	Abcam	ab93684
L-Ascorbic acid	Sigma-Aldrich	A4403
BIOLAMININ 521 LN (LN521)	Biolamina	LN521
Blasticidin	Thermo Fisher Scientific	A1113903
BODIPY493/503	Thermo Fisher Scientific	D3922
Bovine serum albumin	Sigma-Aldrich	05482‒25G
Bovine serum albumin	MP Biomedicals	160069
Bovine serum albumin, Fraction V	Merck	126579
B-27 supplement without vitamin A (50 x )	Gibco	12587-010
CHIR99021	Sigma-Aldrich	SML1046
CloneR	Stemcell technologies	5889
DMEM Medium	Thermo Fisher Scientific	11965-092
DMEM with Glutamax	Gibco	10569-010
DMEM with Glutamax	Thermo Fisher Scientific	10566-016
DMEM/F-12 Medium	Gibco	31331‒028
DMEM/F12	Gibco	31330-038
D1000 ScreenTape	Agilent	5067-5582
D1000 Reagents	Agilent	5067-5583
UltraPure 0.5M EDTA, pH 8.0	Invitrogen	15575020
F-12 Medium	Gibco	31765‒027
Fetal bovine serum	Millipore	es‒009‒b
Fetal bovine serum	Thermo Fisher Scientific	A31606-02
Fibroblast growth factor receptor inhibitor	Sigma-Aldrich	SML0443
10x Ficoll loading buffer	Teknova	F3062
Fluoromount-G aqueous mounting medium	Southern tech	0100-01
Fumaric acid	Sigma-Aldrich	F8509
Galactose	Sigma-Aldrich	G6404
Glucose	Sigma-Aldrich	G7021
Glycine	Sigma-Aldrich	G8790
Heparin	Sigma-Aldrich	H3149‒50KU
HEPES	Sigma-Aldrich	H4034
Human Recombinant BMP-4	STEMCELL Technologies	78211
Hydrocortisone	Sigma-Aldrich	H0888
Iscove's Modified Dulbecco's Medium (IMDM)	Gibco	31980030
Insulin	Sigma-Aldrich	I1882
KnockOut™ Serum Replacement	Thermo Fisher Scientific	10828010
Lipofectamine 2000	Thermo Fisher Scientific	11668019
Mannose	Sigma-Aldrich	63579
Matrigel, growth factor reduced	Corning	356230
MEM-Non-essential amino acid solution	Gibco	11140050
MgCl2	Sigma-Aldrich	M0303
Monothioglycerol	Sigma-Aldrich	M1753
mTesR1 medium	STEMCELL Technologies	85850
N-2 supplement (100x)	Gibco	17502‒048
O-acetyl-L-carnitine hydrochloride	Sigma-Aldrich	A6706
Opti-MEM reduced serum medium	Thermo Fisher Scientific	31985070
Paraformaldehyde (PFA)	Roth	0335.3
Penicillin-Streptomycin	Gibco	15140‒122
Progesterone	Sigma-Aldrich	P8783
ProLong Gold mounting medium	Thermo Fisher Scientific	P36934
Proteinase K, recombinant, PCR Grade	Sigma	3115879001
Proteinase K, recombinant, PCR grade	Thermo Fisher Scientific	EO0491
ProtoScript® II First Strand cDNA Synthesis Kit	NEB	E6560L
Putrescine dihydrochloride	Sigma-Aldrich	P5780
QuickExtract™ DNA Extraction Solution	Lucigen	QE09050
Q5 Hot Start HiFi 2x Master Mix	NEB	M0494
Retinoic acid	Sigma-Aldrich	R2625
Retinyl acetate	Sigma-Aldrich	R7882
rhAmpSeq Library Kit	IDT	10000065
RNase-Free DNase	Qiagen	79256
ROCK inhibitor Y-27632	Stemcell technologies	72304
UltraPure™ SDS Solution, 10%	Thermo Fisher Scientific	15553027
Sodium azide	Sigma-Aldrich	S2002‒25G
Sodium bicarbonate	Sigma-Aldrich	S5761
Sodium selenite	Sigma-Aldrich	S5261
Stain Buffer (FBS)	BD Biosciences	554656
Taurine	Sigma-Aldrich	T0625‒25G
Taurine	Sigma-Aldrich	T8691
1X TE Solution pH 8.0	IDT	11-05-01-09
3,3′,5-triiodo-L-thyronine	Sigma-Aldrich	T5516
Tris·HCl (pH 8.0)	Thermo Fisher Scientific	15568025
Triton X-100	Sigma-Aldrich	T9284
10% Triton X-100	Teknova	T1105
TrypLE	Thermo Fisher Scientific	12605010
Turbonuclease	Accelagen	N0103M
Tween 20	Affymetrix	900-64-5
Vitamin-A-alcohol (Retinol)	Sigma-Aldrich	95144
Critical Commercial Assays
AllPrep DNA/RNA Micro Kit	Qiagen	80284
AllPrep DNA/RNA/Protein Mini Kit	Qiagen	80004
Chromium Next GEM Single Cell 3ʹ GEM, Library & Gel Bead Kit v3.1	10x Genomics	1000121
Chromium Next GEM Single Cell 3′ Library kit v3.1	10x Genomics	1000157
Chromium multiplex kit	10x Genomics	120262
DNeasy Blood & Tissue Kit	Qiagen	69504
FIX & PERM™ Cell Permeabilization Kit	Invitrogen	GAS003
Neural Tissue Dissociation Kit (P)	Miltenyi Biotec	130-092-628
SPRISelect reagent kit	Beckman Coulter	B23318
TissueRuptor Disposable Probes	Qiagen	990890
TissueRuptor II	Qiagen	9002755
Equipment
DynaMag™-96 Side Magnet	Thermo Fisher Scientific	12331D
High Sensitivity DNA Kit	Agilent	5067-4626
Illumina MiSeq instrument	Illumina	SY-410-1003
MicroTissues 3D Petri Dish micro-mold spheroids	Sigma-Aldrich	Z764019-6EA
pluriStrainer Mini 40 µm (Cell Strainer)	Pluriselect	SKU 43-10040-60
pluriStrainer Mini 70 µm (Cell Strainer)	Pluriselect	SKU43-10070-60
SecureSeal hybridization chambers	Grace Bio-Labs	GBL621111-40EA
Sterilin Standard 90mm Petri Dishes	Thermo Fisher Scientific	101VR20
SuperFrost Ultra Plus GOLD Adhesion Slides	Thermo Fisher Scientific	11976299
6 well plates	Corning	3516
48-well Multiple Well Plates	Corning	3338
96-well Clear Round Bottom Ultra-LowAttachment Microplate	Corning	7007
96-well plates	Thermo Fisher Scientific	92096
24mm Transwell with 0.4µm Pore Polycarbonate Membrane Insert	Corning	3412
12 mm Transwell with 0.4 µm Pore Polyester Membrane Insert	Corning	3460
6.5 mm Transwell with 0.4 µm Pore Polyester Membrane Insert	Corning	3470
Qubit dsDNA HS Assay Kit	ThermoFisher Scientific	Q32854
Qubit 4	ThermoFisher Scientific	Q33238
Experimental Models: Cell Lines
iPSC line 01F49i-N-B7 (short name: F49B7)	Cowan CS, Renner M, et al., 2020	01F49i-N-B7
iPSC line iPS(IMR90)-4-DL-01 (short name: IMR90)	WiCell	iPS(IMR90)-4-DL-01
HEK293T cells	ATCC	CRL-3216
Biological Samples
Bovine POS	InVision BioResources	98740

## Sheet: Supplemental Table S7
Supplemental Table S7. Sequences of primers.
primer name	orientation	model system	primer sequence
ABCA4G1961E human mutant iPSC line generation
cRNA_G1961E_KI2	/	ABCA4G1961E human mutant iPSC line generation – gRNA	CCTCCAGCCCAGCAGTGGAC
ssODN_G1961E_KI2_AS100bp	/	ABCA4G1961E human mutant iPSC line generation – ssODN	GTCTGCAGAGTACCCACCTCTCCAGGGCGAACTTCGACACACAGTCTGTCCACTGCTGGGCTGGAGGTGCCTGGATAAATCTGCAAGATACGAAGAAACC
oT01-24	fwd	ABCA4G1961E human mutant iPSC line generation	TGTTCCCTCTTCCCCTCCTT
oT01-25	rev	ABCA4G1961E human mutant iPSC line generation	TTATGGGGAGGAGAGGCAGG
Abca4huG1961E/E mouse model generation
cRNA_G1961E_KI1	/	Abca4huG1961E/E mouse model generation – gRNA	CTTCCAGTCCAGCAGTAGAT
cRNA_G1961E_KI2	/	Abca4huG1961E/E mouse model generation – gRNA	CTATTTCATGTTAGTTAGTA
ssODN_G1961E_KI2_AS100bp	/	Abca4huG1961E/E mouse model generation – ssODN	CACTGCTCTACCCCTGTCTTGGTCTTGAACCCAGTCTCTTTGAATTTTACAGGTTTACTCAGGCTCTTCCAGTCCAGCAGTGGACAGGCTGTGTGTCGAAGTTCGCCCTGGAGAGGTGGGTACGTACTAACTAACATGAAATAGCTCTTGAGAAAAATCAGCCCTCCACCATGAGTCTTCTCCCTCTGACCAGAGCTTG
oT06-37	fwd	Abca4huG1961E/E mouse	CCTGCCCTACCCTATTCACT
oT06-38	rev	Abca4huG1961E/E mouse	AGTTTGACTTTCATTAGATTTCTACT
genotyping NHP
oT04-46	fwd	macaque	GTTCCCTCTTCCCCTCCTTGC
0T04-47	rev	macaque	GGAGAGGCAGGCACAAGAGC
oT04-48	fwd	macaque	GCCTGCCCATGTCAATATGTAACC
0T04-49	rev	macaque	ACTTTTCTCATGTGGCTAGTGG
gDNA amplification for NGS
oBTx360	fwd	HEK293T cells (lenti-ABCA41961E)	ACACTCTTTCCCTACACGACGCTCTTCCGATCTNNNNagatttatccaggcacctccagc
oBTx368	rev	HEK293T cells (lenti-ABCA41961E)	TGGAGTTCAGACGTGTGCTCTTCCGATCTtcattactaaccggtacgcgtagaa
oBTx361	fwd	human iPS cell-RPE cells (ABCA41961G/G), human retinal organoids (ABCA41961E/E), human retinal explants (ABCA41961G/G), human RPE/choroid explants (ABCA41961G/G), mouse eye (Abca4hu1961E/ms1961G(KO)), macaque eye (ABCA41961G/G)	TGGAGTTCAGACGTGTGCTCTTCCGATCTtgcagatttatccaggcacctccagc
oBTx362	rev	human iPS cell-RPE cells (ABCA41961G/G), human retinal organoids (ABCA41961E/E), human retinal explants (ABCA41961G/G), human RPE/choroid explants (ABCA41961G/G), mouse eye (Abca4hu1961E/ms1961G(KO)), macaque eye (ABCA41961G/G)	ACACTCTTTCCCTACACGACGCTCTTCCGATCNNNNtatgtgacttgcattatggcattatgttccta
oBTx2729	fwd	mouse eye (Abca4ms1961G/G)	TGGAGTTCAGACGTGTGCTCTTCCGATCTtgctctacccctgtcttggt
oBTx2728	rev	mouse eye (Abca4ms1961G/G)	ACACTCTTTCCCTACACGACGCTCTTCCGATCTNNNNagggagaagactcatggtgga
cDNA amplification for NGS
oBTx360	fwd	human retinal explants (ABCA41961G/G), human RPE/choroid explants (ABCA41961G/G), mouse eye (Abca4hu1961E/ms1961G(KO))	ACACTCTTTCCCTACACGACGCTCTTCCGATCTNNNNagatttatccaggcacctccagc
oBTx366	rev	human retinal explants (ABCA41961G/G), human RPE/choroid explants (ABCA41961G/G), mouse eye (Abca4hu1961E/ms1961G(KO))	TGGAGTTCAGACGTGTGCTCTTCCGATCTcccagtgagcatcttgaatgtg
oBTx2160	fwd	macaque eye (ABCA41961G/G)	ACACTCTTTCCCTACACGACGCTCTTCCGATCTNNNNtaaggctacatgaactaaccaag
oBTx2161	rev	macaque eye (ABCA41961G/G)	TGGAGTTCAGACGTGTGCTCTTCCGATCTgtcctgtgagcagctcatca
oBTx2723	fwd	mouse eye (Abca4ms1961G/G)	TGGAGTTCAGACGTGTGCTCTTCCGATCTgatcgctgagcctgctagag
oBTx2722	rev	mouse eye (Abca4ms1961G/G)	ACACTCTTTCCCTACACGACGCTCTTCCGATCTNNNNgatgtcactgtggtgtcccc
AAV titration primers
CMV	fwd	/	TACGGTAAACTGCCCACTTG
CMV	rev	/	GGCCATTTACCGTCATTGAC
CMV	probe	/	TGCCAAGTACGCCCCCTATTG
bGH polyA	fwd	/	GCCAGCCATCTGTTGT
bGH polyA	rev	/	GGAGTGGCACCTTCCA
bGH polyA	probe	/	TCCCCCGTGCCTTCCTTGACC
ITR	fwd	/	CGGCCTCAGTGAGCGA
ITR	rev	/	GGAACCCCTAGTGATGGAGTT
ITR	probe	/	CACTCCCTCTCTGCGCGCTCG
Illumina adapter overhangs
	fwd	/	ACACTCTTTCCCTACACGACGCTCTTCCGATCTNNNN
	rev	/	TGGAGTTCAGACGTGTGCTCTTCCGATCT

## Sheet: Supplemental Table S8
Supplemental Table S8. Sequences of amplicons.
amplicon name		primer pair	model system	amplicon sequence
PCR_BTx506	gDNA	oBTx360 oBTx368	HEK293T cells (lenti-ABCA41961E)	AGATTTATCCAGGCACCTCCAGCCCAGCAGTGGACAGGCTGTGTGTCGAAGTTCGCCCTGGAGAGGTGGGTACTCTGCAGACCACGTGTGAAAGGCTTCCGAACATCAGCTCTTGTGCCTGCCTCTCCTCCCCATAAGGCAGAGCTATTCAATAGGAACATAATGCCATAATGCAAGTCACATATGTAGCTAGCGGCCGGCCGGGCCCGCGGTTCGAAGGTAAGCCTATCCCTAACCCTCTCCTCGGTCTCGATTCTACGCGTACCGGTTAGTAATGA
PCR_BTx745	gDNA	oBTx361 oBTx362	human iPS cell-RPE cells (ABCA41961G/G), human retinal explants (ABCA41961G/G), human RPE/choroid explants (ABCA41961G/G)	TGCAGATTTATCCAGGCACCTCCAGCCCAGCAGTGGACAGGCTGTGTGTCGGAGTTCGCCCTGGAGAGGTGGGTACTCTGCAGACCACGTGTGAAAGGCTTCCGAACATCAGCTCTTGTGCCTGCCTCTCCTCCCCATAAGGCAGAGCTATTCAATAGGAACATAATGCCATAATGCAAGTCACATA
PCR_BTx1888	cDNA	oBTx360 oBTx366	human iPS cell-RPE cells (ABCA41961G/G), human retinal explants (ABCA41961G/G), human RPE/choroid explants (ABCA41961G/G)	AGATTTATCCAGGCACCTCCAGCCCAGCAGTGGACAGGCTGTGTGTCGGAGTTCGCCCTGGAGAGTGCTTTGGCCTCCTGGGAGTGAATGGTGCCGGCAAAACAACCACATTCAAGATGCTCACTGGG
PCR_BTx744	gDNA	oBTx361 oBTx362	human retinal organoids (ABCA41961E/E)	TGCAGATTTATCCAGGCACCTCCAGCCCAGCAGTGGACAGGCTGTGTGTCGAAGTTCGCCCTGGAGAGGTGGGTACTCTGCAGACCACGTGTGAAAGGCTTCCGAACATCAGCTCTTGTGCCTGCCTCTCCTCCCCATAAGGCAGAGCTATTCAATAGGAACATAATGCCATAATGCAAGTCACATA
PCR_BTx2063	gDNA	oBTx361 oBTx362	macaque eye (ABCA41961G/G)	TGCAGATTTATCCAGGCACCTCCAGCCCGGCAGTGGACAGGCTGTGTGTCGGAGTTCGCCCTGGAGAGGTGGGTACTCTGCAGACCACGGGTGAAAGGCTTCTGAACATCAGCTCTTGTGCCTGCCTCTCCTCCCCGTAAGGCAGAGATATTCAGTAGGAACATAATGCCATAATGCAAGTCACATA
PCR_BTx2376	cDNA	oBTx2160 oBTx2161	macaque eye (ABCA41961G/G)	TAAGGCTACATGAACTAACCAAGATTTATCCAGGCACCTCCAGCCCGGCAGTGGACAGGCTGTGTGTCGGAGTTCGCCCTGGAGAGTGCTTTGGCCTCCTGGGAGTGAATGGTGCTGGTAAAACAACCACATTCAAGATGCTTACTGGGGACACCACAGTGACCTCAGGGGATGCCACTGTAGCAGGTAAAAGTATTTTAACCAATATTTCTGAAGTCCATCAAAATATGGGCTACTGTCCTCAGTTTGATGCAATTGATGAGCTGCTCACAGGAC
PCR_BTx3379	gDNA	oBTx361 oBTx362	mouse eye (Abca4hu1961E/ms1961G(KO))	TGCTCTACCCCTGTCTTGGTCTTGAACCCAGTCTCTTTGAATTTTACAGGTTTACTCAGGCTCTTCCAGCCCAGCAGTGGACAGGCTGTGTGTCGAAGTTCGCCCTGGAGAGGTGGGTACGTACTAACTAACATGAAATAGCTCTTGAGAAAAATCAGCCCTCCACCATGAGTCTTCTCCCT
PCR_BTx3380	cDNA	oBTx360 oBTx366	mouse eye (Abca4hu1961E/ms1961G(KO))	GATCGCTGAGCCTGCTAGAGAGCCCGTTTTTGATGAAGATGACGATGTGGCTGAAGAAAGACAAAGAGTTATGAGTGGGGGAAATAAAACCGACATCTTAAAGCTAAACGAACTAACCAAGGTTTACTCAGGCTCTTCCAGCCCAGCAGTGGACAGGCTGTGTGTCGAAGTTCGCCCTGGAGAGTGCTTTGGCCTCCTGGGAGTGAATGGTGCAGGCAAAACCACCACATTCAAGATGCTCACTGGGGACACCACAGTGACAT
PCR_BTx2641	gDNA	oBTx2729 oBTx2728	mouse eye (Abca4ms1961G/G)	TGCTCTACCCCTGTCTTGGTCTTGAACCCAGTCTCTTTGAATTTTACAGGTTTACTCAGGCTCTTCCAGTCCAGCAGTAGATCGGTTATGTGTTGGAGTTCGACCTGGAGAGGTGGGTACCGTACTAACTAACATGAAATAGCTCTTGAGAAAAATCAGCCCTCCACCATGAGTCTTCTCCCT
PCR_BTx2638	cDNA	oBTx2723 oBTx2722	mouse eye (Abca4ms1961G/G)	GATCGCTGAGCCTGCTAGAGAGCCCGTTTTTGATGAAGATGACGATGTGGCTGAAGAAAGACAAAGAGTTATGAGTGGGGGAAATAAAACCGACATCTTAAAGCTAAACGAACTAACCAAGGTTTACTCAGGCTCTTCCAGTCCAGCAGTAGATCGGTTATGTGTTGGAGTTCGACCTGGAGAGTGCTTTGGCCTCCTGGGAGTGAATGGTGCAGGCAAAACCACCACATTCAAGATGCTCACTGGGGACACCACAGTGACATC
